# Supplementary material for: On the design of a DEA-based device to pot entially assist lower leg disorders: an analytical and FEM investigation accounting for nonlinearities of the leg and device deformations
Source: Biomed Eng Online. 2015 Nov 5;14:103. doi: 10.1186/s12938-015-0088-3 (PMC4635664; doi:10.1186/s12938-015-0088-3)
Supplement: Supplementary file 1 — 10.1186/s12938-015-0088-3 Final calf volume values in liter after wrapping and actuating the ACB. [file 12938_2015_88_MOESM1_ESM.xlsx]

## Sheet: Sheet1
	Final calf volume values in liter after wrapping and actuating the ACB
	Calf Region	Stretch Ratio Method	2.2	2	1.8	1.6	1.4
	6	Analytical	0.165	0.167	0.168	0.168	0.169
		FEM	0.169	0.171	0.171	0.172	0.172
	5	Analytical	0.234	0.234	0.235	0.236	0.236
		FEM	0.238	0.239	0.239	0.24	0.24
	4	Analytical	0.299	0.3	0.301	0.302	0.303
		FEM	0.302	0.303	0.304	0.305	0.305
	3	Analytical	0.358	0.359	0.36	0.361	0.363
		FEM	0.361	0.364	0.366	0.367	0.367
	2	Analytical	0.401	0.402	0.403	0.404	0.406
		FEM	0.401	0.405	0.408	0.409	0.41
	1	Analytical	0.421	0.422	0.424	0.425	0.427
		FEM	0.422	0.426	0.428	0.43	0.431
