# Supplementary material for: On the design of a DEA-based device to pot entially assist lower leg disorders: an analytical and FEM investigation accounting for nonlinearities of the leg and device deformations
Source: Biomed Eng Online. 2015 Nov 5;14:103. doi: 10.1186/s12938-015-0088-3 (PMC4635664; doi:10.1186/s12938-015-0088-3)
Supplement: Supplementary file 2 — 10.1186/s12938-015-0088-3 Total pressure values in kPa from the simulations for different stretch ratios and different calf regions. [file 12938_2015_88_MOESM2_ESM.xlsx]

## Sheet: Sheet1
	Total pressure values in kPa from the simulations for different stretch ratios and different calf regions.
	* NVC: considering no volume change VC: considering volume change
	Calf Region	Volume Change	Stretch Ratio Method	2.2	2	1.8	1.6	1.4
	6	NVC	analytical	6.4482	3.99897	2.67022	1.9087	1.35426
			FEM	6.3901	3.9659	2.6538	1.9081	1.3702
		VC	analytical	5.82459	3.75689	2.57632	1.86784	1.32602
			FEM	5.7212	3.7838	2.6066	1.8944	1.3647
	5	NVC	analytical	5.51381	3.41103	2.27518	1.62752	1.15787
			FEM	5.4519	3.3764	2.258	1.6244	1.1692
		VC	analytical	5.18695	3.27516	2.22098	1.60409	1.1421
			FEM	5.1139	3.2958	2.2397	1.6198	1.1677
	4	NVC	analytical	4.85278	3.0044	2.00844	1.44169	1.03061
			FEM	4.8196	2.9861	1.9994	1.4395	1.0354
		VC	analytical	4.58613	2.90182	1.97095	1.42658	1.02072
			FEM	4.5619	2.9161	1.9806	1.4338	1.0323
	3	NVC	analytical	4.44843	2.7489	1.83508	1.31648	0.94136
			FEM	4.41545	2.7308	1.82627	1.31421	0.94545
		VC	analytical	4.13456	2.61727	1.78444	1.29553	0.92761
			FEM	4.1325	2.6515	1.8044	1.3074	0.9415
	2	NVC	analytical	4.1866	2.58978	1.73191	1.24525	0.89287
			FEM	4.18332	2.58811	1.731	1.24501	0.89317
		VC	analytical	3.91114	2.47523	1.68742	1.22651	0.88017
			FEM	3.9182	2.5089	1.7076	1.2369	0.8884
	1	NVC	analytical	4.09417	2.5312	1.69195	1.21618	0.87196
			FEM	4.09028	2.52953	1.69115	1.21597	0.87226
		VC	analytical	3.84595	2.42564	1.65109	1.19922	0.86072
			FEM	3.853	2.4588	1.6703	1.2088	0.868
